# Supplementary material for: Polycaprolactone—Vitamin E TPGS Micellar Formulation for Oral Delivery of Paclitaxel
Source: Polymers (Basel). 2024 Aug 5;16(15):2232. doi: 10.3390/polym16152232 (PMC11314731; doi:10.3390/polym16152232)
Supplement: Supplementary file 1 [file polymers-16-02232-s001.zip]

Archive with 1 entries (1 files):
- polymers-3097572-supplementary.pdf
